# Supplementary material for: Microdroplet-Engineered Skeletal Muscle Organoids from Primary Tissue Recapitulate Parental Physiology with High Reproducibility
Source: Research (Wash D C). 2025 May 15;8:0699. doi: 10.34133/research.0699 (PMC12078942; doi:10.34133/research.0699)
Supplement: Supplementary 1 — Figs. S1 to S5 Tables S1 to S4 Movies S1 to S7 References [file research.0699.f1.zip]

Archive with 8 entries (8 files):
- Movie S1. NEO spontaneous contraction.mp4
- Movie S2. DEO spontaneous contraction.mp4
- Movie S3. DEO migrated cell contraction.mp4
- Movie S4. NEO 1 Hz eletrical stimulation.mp4
- Movie S5. DEO 1 Hz electrical stimulation.mp4
- Movie S6. Tetanic contraction.mp4
- Movie S7. Ach stimulation contraction.mp4
- SkMO_SI-20250112-CleanVersion.docx
